# Supplementary material for: Subcortical volumes across the lifespan: Data from 18,605 healthy individuals aged 3–90 years
Source: Hum Brain Mapp. 2021 Feb 11;43(1):452–69. doi: 10.1002/hbm.25320 (PMC8675429; doi:10.1002/hbm.25320)
Supplement: Supplementary file 1 — Appendix S1: Supplementary Information [file HBM-43-452-s001.zip]

Archive with 2 entries (2 files):
- HBM_25320_ENIGMA_subcortical_Supplement R2.docx
- HBM_25320_Supplemental Figures without ICV correction.pdf
